# Supplementary material for: OsMKKK70 Negatively Regulates Cold Tolerance at Booting Stage in Rice
Source: Int J Mol Sci. 2022 Nov 21;23(22):14472. doi: 10.3390/ijms232214472 (PMC9697274; doi:10.3390/ijms232214472)
Supplement: Supplementary file 1 [file ijms-23-14472-s001.zip]

Archive with 3 entries (2 files):
- ijms-2010402-supplementary/
- ijms-2010402-supplementary/Supplementary Figures.pdf
- ijms-2010402-supplementary/Table S1-Primers used in this study..xlsx
