# Supplementary material for: OsMKKK70 Negatively Regulates Cold Tolerance at Booting Stage in Rice
Source: Int J Mol Sci. 2022 Nov 21;23(22):14472. doi: 10.3390/ijms232214472 (PMC9697274; doi:10.3390/ijms232214472)
Supplement: Supplementary file 1 [file ijms-23-14472-s001.zip › ijms-2010402-supplementary/Table S1-Primers used in this study..xlsx]

## Sheet: Sheet1
Supplemental Table 1. Primers used in this study.
Purpose	Primer name	Primer sequence (5’ to 3’)
For the generation of OsMKKK70 OE lines	pC1390U-OsMKKK70-F	GTTACTTCTGCACTAGGTACCATGGCTAAGCAGCTCAGGCGG
	pC1390U-OsMKKK70-R	TCTTAGAATTCCCGGGGATCCTCAGCATGTGGTTGCCAATTG
For the generation ofosmkkk55，osmkkk62，osmkkk70 single mutants， osmkkk62/70 double mutant and osmkkk55/62/70 triple mutant	U3-OsMKKK55-F	GGCACCCGAAATCCGCGATCTTGGCCC
	U3-OsMKKK55-R	AAACGGGCCAAGATCGCGGATTTCGGG
	U6a-OsMKKK70-F	GCCGGGCAATGGCTAAGCAGCTC
	U6a-OsMKKK70-R	AAACGAGCTGCTTAGCCATTGCCT
	U6b-OsMKKK62-F	GTTGCCGACCATGATGTTCCTGGCCTT
	U6b-OsMKKK62-R	AAACAAGGCCAGGAACATCATGGTCGG
For the generation of osmkkk62/70 CA-WRKY53 lines	Pcambia2300-ACTIN-CA-WRKY53-F	TAGGTAGAAGAGGTACCCGGGATGGCGTCCTCGACGGGG
	Pcambia2300-ACTIN-CA-WRKY53-R	AGAGCCCTGGCATGCCTGCAGCTAGCAGAGGAGCGACTCGACG
For RT qPCR	OsMKKK70-F	CCCTCGGCTGCACCATCATC
	OsMKKK70-R	TACCCGATCCGGTGGACTGC
	OsWRKY53-F	GAGCGACATCGACATCCT
	OsWRKY53-R	TTGTGCTTGCCCTCGTAG
	OsGA20ox1-F	ATCGGCTGGAGATGAAGAGG
	OsGA20ox1-R	CGGCTCATCTCGTGGCAGTA
	OsGA20ox3-F	AATACCGCCACATGGGGGAGGT
	OsGA20ox3-R	GTAGTGGTTCAGCCGCATCACC
	OsGA3ox1-F	GACGATTCACCTCAACATGTTCCCT
	OsGA3ox1-R	GGCTCTGCAGGATGAAGGTGAA
	GAMYB-F	CAGAAGAACACCGGGCTGT
	GAMYB-R	CAAATGAGCGGCCATCCGA
	CYP703A3-F	AGACTTCGCTCGATTCTGCAC
	CYP703A3-R	GCTTTAGCCCACACAAACTGA
	KAO-F	CATCTCCGGCAAATCCT
	KAO-R	CCAGCCTCGACATCGC
	OsGA2ox1-F	CAAGGAGATGTGGGTTCAGGTG
	OsGA2ox1-R	TCCCATTTGTCAGAGCCTGGAG
	OsGA2ox3-F	CGGGTTCTTCAAGGTCGTC
	OsGA2ox3-R	GTACTCGTTCAGAGCGGCC
	ubiquitin-F	TGTGAAGATTGTGATGCCCTAC
	ubiquitin-F	CCACGCCAACGGATAAAA
